# Supplementary material for: Comparative genomics of two super-shedder isolates of Escherichia coli O157:H7
Source: PLoS One. 2017 Aug 10;12(8):e0182940. doi: 10.1371/journal.pone.0182940 (PMC5552260; doi:10.1371/journal.pone.0182940)
Supplement: S1 Table — (XLSX) [file pone.0182940.s001.xlsx]

## Sheet: S1-Phast-All
	Genome	Intact	Incomplete	Questionable	Total
	SS17	12	1	4	17
	SS52	12	3	3	18
	EDL933	11	2	4	17
	Sakai	11	1	4	16
	TW14359	14	1	3	18
	EC4115	14	2	3	19
	Summary of phages for O157:H7 strains
Legend	intact	questionable	incomplete
E. coli O157:H7 str. EC4115 chromosome complete genome. -gi|209157093|ref|CP001164.1| 5572075, GC%: 50.52%, length = 5572075 bps
	REGION	REGION_LENGTH	COMPLETENESS	SCORE	#CDS	REGION_POSITION	POSSIBLE PHAGE	GC_PERCENTAGE
	1	24.7Kb	intact	100	16	302613-327404	Enterobacteria phage HK106	44.07%
	2	38.5Kb	intact	150	40	894469-933059	Enterobacteria_phage_cdtI	49.40%
	3	35.3Kb	intact	150	41	1178633-1214018	Enterobacteria phage HK630	53.49%
	4	50.5Kb	intact	150	55	1482236-1532758	PHAGE_Entero_2008	49.26%
	5	10.9Kb	incomplete	20	16	1535632-1546609	Enterobacteria_phage_N15	49.22%
	6	50.9Kb	intact	150	48	1552227-1603195	Enterobacteria_phage_lambda	50.34%
	7	30.2Kb	intact	150	36	1691876-1722105	Enterobacteria phage HK630	54.18%
	8	45.4Kb	intact	150	61	1737148-1782570	Enterobacteria_phage_cdtI	52.49%
	9	98.2Kb	intact	150	115	2069711-2167938	PHAGE_Entero_2008	52.16%
	10	22.4Kb	intact	120	30	2499253-2521689	Salmonella phage RE-2010	50.28%
	11	53.4Kb	intact	150	56	2575618-2629114	PHAGE_Entero_4795	51.52%
	12	62.5Kb	intact	150	71	2657393-2719919	PHAGE_Stx2_c_1717	50.77%
	13	24Kb	questionable	86	31	2807572-2831650	PHAGE_Yersin_413C	53.41%
	14	35.7Kb	intact	120	46	2807443-2843211	PHAGE_Yersin_413C	50.65%
	15	115.1Kb	intact	150	122	2874791-2989962	Enterobacteria_phage_cdtI	51.71%
	16	66.2Kb	intact	140	88	3240977-3307244	PHAGE_Stx2_c_II	48.04%
	17	20.6Kb	questionable	70	23	3583765-3604425	PHAGE_Stx2_c_1717	42.60%
	18	20.5Kb	questionable	90	16	4683904-4704445	PHAGE_Stx2_c_1717	45.82%
	19	29Kb	incomplete	50	22	5168112-5197203	Enterobacteria phage mEp460	47.56%
E. coli O157:H7 str. EDL933 chromosome, complete genome.-gi|16445223|ref|NC_002655.2| .5528445, GC%: 50.38%, length = 5528445 bps
	REGION	REGION_LENGTH	COMPLETENESS	SCORE	#CDS	REGION_POSITION	POSSIBLE PHAGE	GC_PERCENTAGE
	1	23.4Kb	questionable	80	16	300053-323525	Enterobacteria_phage_lambda	43.51%
	2	26.3Kb	intact	150	27	903669-930014	Enterobacteria_phage_cdtI	51.92%
	3	46.1Kb	intact	150	64	1249453-1295563	PHAGE_Entero_2008	51.86%
	4	69.4Kb	intact	120	70	1330720-1400169	Enterobacteria_phage_933W	49.90%
	5	52Kb	intact	150	57	1623741-1675806	PHAGE_Entero_2008	48.65%
	6	15.2Kb	incomplete	60	18	1678680-1693907	Salmonella_phage_ST64B	51.16%
	7	54.3Kb	intact	150	50	1693969-1748314	Enterobacteria phage HK630	47.65%
	8	7.6Kb	questionable	90	9	1748352-1756006	PHAGE_Stx2_c_1717	47.71%
	9	97.4Kb	intact	150	109	1835960-1933360	PHAGE_Entero_2008	50.76%
	10	31.8Kb	intact	150	42	2116354-2148177	Enterobacteria phage HK630	53.13%
	11	34.7Kb	incomplete	30	24	2142480-2177204	Phage_Gifsy_2	47.25%
	12	69.6Kb	intact	150	75	2272753-2342415	PHAGE_Entero_2008	50.82%
	13	21.1Kb	intact	120	28	2668170-2689290	Salmonella phage RE-2010	50.09%
	14	54.6Kb	intact	150	51	2743224-2797853	Enterobacteria phage mEp460	51.72%
	15	58.5Kb	intact	150	74	2959005-3017546	PHAGE_Entero_2008	51.77%
	16	21.3Kb	questionable	80	27	3546082-3567479	PHAGE_Stx2_c_1717	40.40%
	17	20.5Kb	questionable	90	17	4649783-4670324	PHAGE_Stx2_c_1717	45.82%
E. coli O157:H7 str. TW14359 chromosome, complete genome.gi|254791136|ref|NC_013008.1| .5528136, GC%: 50.51%, length = 5528136 bps
	REGION	REGION_LENGTH	COMPLETENESS	SCORE	#CDS	REGION_POSITION	POSSIBLE PHAGE	GC_PERCENTAGE
	1	13.8Kb	intact	110	18	302573-316461	Enterobacteria phage HK106	46.79%
	2	26.3Kb	intact	150	27	906979-933321	Enterobacteria_phage_cdtI	52.01%
	3	47.6Kb	intact	150	56	1167539-1215181	Enterobacteria phage HK630	51.65%
	4	50.5Kb	intact	150	57	1482524-1533046	PHAGE_Entero_2008	49.26%
	5	46.5Kb	intact	150	42	1546959-1593488	Enterobacteria_phage_lambda	51.04%
	6	6.6Kb	questionable	70	8	1593526-1600172	PHAGE_Stx2_c_1717	46.58%
	7	50.1Kb	intact	150	39	1689811-1739996	Enterobacteria phage HK630	50.29%
	8	45.4Kb	intact	150	58	1736123-1781546	Enterobacteria_phage_cdtI	52.48%
	9	93.1Kb	intact	150	114	2068687-2161822	PHAGE_Entero_2008	52.30%
	10	15Kb	intact	100	17	2504677-2519677	Enterobacteria_phage_PsP3	52.75%
	11	53.4Kb	intact	150	48	2574599-2628094	Enterobacteria phage HK630	51.51%
	12	62.5Kb	intact	150	73	2656374-2718900	PHAGE_Stx2_c_1717	50.77%
	13	35.7Kb	intact	131	48	2806423-2842191	PHAGE_Yersin_413C	50.66%
	14	69.7Kb	intact	150	67	2875085-2944833	PHAGE_Entero_2008	51.20%
	15	76.1Kb	intact	140	83	3187249-3263362	PHAGE_Stx2_c_II	48.42%
	16	23.9Kb	questionable	90	30	3535218-3559150	PHAGE_Stx2_c_1717	41.74%
	17	20.5Kb	questionable	90	17	4639945-4660486	PHAGE_Stx2_c_1717	45.82%
	18	21.7Kb	incomplete	50	20	5131436-5153196	Enterobacteria phage mEp460	47.52%
	E. coli O157:H7 str. Sakai, complete genome. gi|15829254|ref|NC_002695.1| .5498450, GC%: 50.54%, length = 5498450 bps
	REGION	REGION_LENGTH	COMPLETENESS	SCORE	#CDS	REGION_POSITION	POSSIBLE PHAGE	GC_PERCENTAGE
	1	23.4Kb	questionable	80	15	300052-323524	PHAGE_Entero_lambda_NC_001416, ......	43.51%
	2	36.1Kb	intact	150	46	892240-928363	PHAGE_Entero_cdtI_NC_009514, ......	49.77%
	3	26.1Kb	incomplete	10	27	1160230-1186416	PHAGE_Entero_mEp237_NC_019704, ......	47.16%
	4	30.4Kb	intact	150	38	1180157-1210641	PHAGE_Entero_BP_4795_NC_004813, ......	54.25%
	5	70.4Kb	intact	133	91	1245903-1316397	PHAGE_Stx2_converting_II_NC_004914, ......	50.37%
	6	53.1Kb	intact	150	61	1538645-1591830	PHAGE_Entero_YYZ_2008_NC_011356, ......	49.30%
	7	15.2Kb	questionable	80	26	1594704-1609934	PHAGE_Shigel_SfIV_NC_022749, ......	51.18%
	8	46.5Kb	intact	150	46	1609996-1656529	PHAGE_Entero_lambda_NC_001416, ......	51.06%
	9	68.1Kb	intact	150	59	1743556-1811656	PHAGE_Entero_BP_4795_NC_004813, ......	50.38%
	10	51.8Kb	intact	150	68	1920485-1972367	PHAGE_Entero_YYZ_2008_NC_011356, ......	50.50%
	11	98.7Kb	intact	150	134	2155111-2253837	PHAGE_Entero_YYZ_2008_NC_011356, ......	52.40%
	12	44Kb	intact	150	50	2668007-2712036	PHAGE_Entero_HK630_NC_019723, ......	52.01%
	13	58.6Kb	intact	150	82	2888774-2947429	PHAGE_Entero_BP_4795_NC_004813, ......	51.89%
	14	23.5Kb	questionable	70	28	3474905-3498417	PHAGE_Stx2_converting_1717_NC_011357, ......	42.40%
	15	20.5Kb	questionable	70	19	4580800-4601341	PHAGE_Entero_Sf6_NC_005344, ......	45.82%
	16	40.5Kb	intact	150	60	5041814-5082381	PHAGE_Escher_D108_NC_013594, ......	53.48%
	E. coli O157:H7 str. SS17, complete genome.gi|666001753|ref|CP008805.1| .5523849, GC%: 50.50%, length = 5523849 bps
	REGION	REGION_LENGTH	COMPLETENESS	SCORE	#CDS	REGION_POSITION	POSSIBLE PHAGE	GC_PERCENTAGE
	1	24.7Kb	questionable	80	18	302606-327397	PHAGE_Entero_SfI_NC_027339, ......	44.06%
	2	38.5Kb	intact	150	40	893482-932074	PHAGE_Entero_cdtI_NC_009514, ......	49.39%
	3	52.6Kb	intact	150	65	1162179-1214815	PHAGE_Entero_BP_4795_NC_004813, ......	51.18%
	4	50.5Kb	intact	150	53	1480429-1530949	PHAGE_Entero_YYZ_2008_NC_011356, ......	49.26%
	5	46.5Kb	intact	150	43	1544858-1591389	PHAGE_Entero_lambda_NC_001416, ......	51.04%
	6	8Kb	questionable	70	8	1591427-1599460	PHAGE_Stx2_converting_1717_NC_011357, ......	47.62%
	7	103.6Kb	intact	150	140	1677070-1780755	PHAGE_Entero_HK630_NC_019723, ......	50.97%
	8	94.8Kb	intact	150	120	2066195-2161054	PHAGE_Entero_YYZ_2008_NC_011356, ......	52.23%
	9	37.6Kb	intact	150	39	2485139-2522805	PHAGE_Entero_P88_NC_026014, ......	49.60%
	10	53.2Kb	intact	150	55	2573837-2627092	PHAGE_Entero_BP_4795_NC_004813, ......	51.49%
	11	62.5Kb	intact	150	75	2655376-2717895	PHAGE_Stx2_converting_1717_NC_011357, ......	50.76%
	12	24.1Kb	intact	150	33	2805546-2829651	PHAGE_Escher_pro483_NC_028943, ......	53.38%
	13	64.3Kb	intact	150	68	2887445-2951765	PHAGE_Entero_YYZ_2008_NC_011356, ......	51.30%
	14	76.1Kb	intact	140	97	3184387-3260493	PHAGE_Stx2_vB_EcoP_24B_NC_027984, ......	48.42%
	15	23.4Kb	questionable	90	32	3531008-3554478	PHAGE_Stx2_converting_1717_NC_011357, ......	42.29%
	16	20.5Kb	questionable	70	23	4635704-4656245	PHAGE_Entero_Sf6_NC_005344, ......	45.82%
	17	21.7Kb	incomplete	50	22	5127163-5148923	PHAGE_Entero_mEp460_NC_019716, ......	47.51%
	E. coli O157:H7 str. SS52, complete genome.gi|734586714|ref|CP010304.1| .5488700, GC%: 50.51%, length = 5488700 bps
	REGION	REGION_LENGTH	COMPLETENESS	SCORE	#CDS	REGION_POSITION	POSSIBLE PHAGE	GC_PERCENTAGE
	1	24.6Kb	questionable	90	19	302612-327288	PHAGE_Entero_SfI_NC_027339, ......	44.03%
	2	38.5Kb	intact	150	44	894355-932943	PHAGE_Entero_mEp460_NC_019716, ......	49.39%
	3	18.7Kb	incomplete	10	29	1163052-1181811	PHAGE_Shigel_Stx_NC_029120, ......	46.40%
	4	30Kb	intact	150	38	1183387-1213469	PHAGE_Entero_BP_4795_NC_004813, ......	54.63%
	5	50.5Kb	intact	150	57	1481219-1531741	PHAGE_Entero_YYZ_2008_NC_011356, ......	49.25%
	6	10.9Kb	incomplete	40	17	1534615-1545592	PHAGE_Entero_N15_NC_001901, ......	49.22%
	7	46.5Kb	intact	150	46	1545654-1592183	PHAGE_Entero_lambda_NC_001416, ......	51.04%
	8	61.1Kb	intact	150	70	1690980-1752167	PHAGE_Entero_HK630_NC_019723, ......	52.43%
	9	94.8Kb	intact	150	137	2029150-2123982	PHAGE_Entero_YYZ_2008_NC_011356, ......	52.23%
	10	36.1Kb	intact	150	39	2455372-2491485	PHAGE_Entero_P88_NC_026014, ......	49.77%
	11	53.4Kb	intact	150	59	2536759-2590249	PHAGE_Entero_BP_4795_NC_004813, ......	51.50%
	12	62.5Kb	intact	150	79	2618528-2681053	PHAGE_Stx2_converting_1717_NC_011357, ......	50.76%
	13	24Kb	intact	150	33	2768706-2792784	PHAGE_Escher_pro483_NC_028943, ......	53.35%
	14	53.4Kb	intact	150	76	2850584-2904061	PHAGE_Entero_YYZ_2008_NC_011356, ......	51.31%
	15	81.2Kb	intact	120	96	3139477-3220762	PHAGE_Stx2_vB_EcoP_24B_NC_027984, ......	48.42%
	16	23.6Kb	questionable	90	32	3494286-3517886	PHAGE_Stx2_converting_1717_NC_011357, ......	42.49%
	17	20.5Kb	questionable	70	21	4600446-4620988	PHAGE_Entero_Sf6_NC_005344, ......	45.81%
	18	21.7Kb	incomplete	50	23	5091916-5113676	PHAGE_Entero_mEp460_NC_019716, ......	47.51%
	Legend:
	REGION: the number assigned to the region
	REGION_LENGTH: the length of the sequence of that region (in bp)
	COMPLETENESS: a prediction of whether the region contains a intact or incomplete prophage based on the above criteria
	SCORE: the score of the region based on the above criteria
	#CDS: the number of coding sequnce
	REGION_POSITION: the start and end positions of the region on the bacterial chromosome
	PHAGE: the phage with the highest number of proteins most similar to those in the region
	GC_PERCENTAGE: the percentage of gc nucleotides of the region
	DETAIL: detail info of the region
Table S1: PHAST analysis of the phage region in SS and reference strains.
Source: You Zhou, Yongjie Liang, Karlene Lynch, Jonathan J. Dennis, David S. Wishart “PHAST: A Fast Phage Search Tool” Nucl. Acids Res. (2011) 39(suppl 2): W347-W352. [doi:10.1093/nar/gkr485][PMID:21672955]
