# Supplementary material for: Comparative genomics of two super-shedder isolates of Escherichia coli O157:H7
Source: PLoS One. 2017 Aug 10;12(8):e0182940. doi: 10.1371/journal.pone.0182940 (PMC5552260; doi:10.1371/journal.pone.0182940)
Supplement: S2 Table — (XLSX) [file pone.0182940.s002.xlsx]

## Sheet: S2_Summary of phage regions
O157 Strains	Region_position	Intact phage (#CDS)	Incomplete phage
SS17	At 800kb-950kb	PHAGE_Entero_cdtI_NC_009514 (40)
SS52		PHAGE_Entero_mEp460_NC_019716 (44)
EC4115		Enterobacteria_phage_cdtI (40)
TW14359		Enterobacteria_phage_cdtI (27)
EDL933		Enterobacteria_phage_cdtI (27)
Sakai		PHAGE_Entero_cdtI_NC_009514 (46)
SS17	At 1.1MB-1.2 Mb	PHAGE_Entero_BP_4795_NC_004813 (65)
SS52		PHAGE_Entero_BP_4795_NC_004813 (38)	PHAGE_Shigel_Stx_NC_029120 (29)
EC4115		Enterobacteria phage HK630 (41)
TW14359		Enterobacteria phage HK630 (56)
EDL933
Sakai		PHAGE_Entero_BP_4795_NC_004813 (38)	PHAGE_Entero_mEp237_NC_019704 (27)
SS17	At 1.2-1.3Mb
SS52
EC4115
TW14359
EDL933		PHAGE_Entero_2008 (70)
Sakai		PHAGE_Stx2_converting_II_NC_004914 (91)
SS17	At 1.3-1.4Mb
SS52
EC4115
TW14359
EDL933		Enterobacteria_phage_933W (70)
Sakai
SS17	At 1.4-1.5 Mb	PHAGE_Entero_YYZ_2008_NC_011356 (53)
SS52		PHAGE_Entero_YYZ_2008_NC_011356 (57)
EC4115		PHAGE_Entero_2008 (55)
TW14359		PHAGE_Entero_2008 (57)
EDL933
Sakai
SS17	At 1.5-1.6 Mb	PHAGE_Entero_lambda_NC_001416 (43)	PHAGE_Stx2_converting_1717_NC_011357 (8)
SS52		PHAGE_Entero_lambda_NC_001416 (46)	PHAGE_Entero_N15_NC_001901 (17)
EC4115		Enterobacteria_phage_lambda (48)	Enterobacteria_phage_N15 (16)
TW14359		Enterobacteria_phage_lambda (42)	PHAGE_Stx2_c_1717 (8)
EDL933
Sakai		PHAGE_Entero_YYZ_2008_NC_011356 (61)	PHAGE_Shigel_SfIV_NC_022749 (26)
SS17	At 1.6-1.8Mb	PHAGE_Entero_HK630_NC_019723 (140)
SS52		PHAGE_Entero_HK630_NC_019723 (70)
EC4115		Enterobacteria phage HK630 (36), Enterobacteria_phage_cdtI (61)
TW14359		Enterobacteria phage HK630 (39), Enterobacteria_phage_cdtI (58)	PHAGE_Stx2_c_1717 (8)
EDL933		Enterobacteria phage HK630 (50), PHAGE_Entero_2008 (57)	Salmonella_phage_ST64B (18), Phage_Stx2_c_1717 (9)
Sakai		PHAGE_Entero_lambda_NC_001416 (46), PHAGE_Entero_BP_4795_NC_004813 (59)
Table S2. Summary of phage region covering areas of 800kb to 1.8Mb region.
Source: You Zhou, Yongjie Liang, Karlene Lynch, Jonathan J. Dennis, David S. Wishart “PHAST: A Fast Phage Search Tool” Nucl. Acids Res. (2011) 39(suppl 2): W347-W352. [doi:10.1093/nar/gkr485][PMID:21672955]
