# Supplementary material for: Comparative genomics of two super-shedder isolates of Escherichia coli O157:H7
Source: PLoS One. 2017 Aug 10;12(8):e0182940. doi: 10.1371/journal.pone.0182940 (PMC5552260; doi:10.1371/journal.pone.0182940)
Supplement: S4 Table — (XLSX) [file pone.0182940.s004.xlsx]

## Sheet: S4_SS52 HK630 region 8
E. coli O157:H7: strain SS52
Hits against Virus and prophage DB
Hits against Bacterial DB or GenBank file
#	CDS_POSITION	BLAST_HIT
1	1690980..1691903	PHAGE_Shigel_SfIV_NC_022749: hypothetical protein; SS52_1765; phage(gi557307571)
2	1691916..1692275	PHAGE_Shigel_Stx_NC_029120: crossover junction endodeoxyribonuclease rusA; SS52_1766; phage(gi985761276)
3	1692284..1692814	Phage antitermination protein Q; SS52_1767
4	1692933..1693253	PHAGE_Entero_phiP27_NC_003356: hypothetical protein P27p23; SS52_1768; phage(gi18249887)
5	1693404..1694462	PHAGE_Entero_phiP27_NC_003356: putative DNA methylase; SS52_1769; phage(gi18249888)
	1694503..1694575	tRNA
	1694659..1694732	tRNA
6	1695202..1695360	PHAGE_Entero_YYZ_2008_NC_011356: hypothetical protein YYZ_gp42; SS52_1772; phage(gi209427766)
7	1695539..1696078	PHAGE_Entero_YYZ_2008_NC_011356: hypothetical protein YYZ_gp42; SS52_1773; phage(gi209427766)
8	1696227..1696442	PHAGE_Stx2_converting_1717_NC_011357: holin protein S-like protein; SS52_1774; phage(gi209447171)
9	1696447..1696791	PHAGE_Entero_YYZ_2008_NC_011356: hypothetical protein YYZ_gp44; SS52_1775; phage(gi209427768)
10	1696842..1697042	PHAGE_Entero_YYZ_2008_NC_011356: putative endolysin; SS52_1776; phage(gi209427769)
11	1697039..1697374	PHAGE_Entero_YYZ_2008_NC_011356: putative endolysin; SS52_1777; phage(gi209427769)
12	1697645..1698214	PHAGE_Stx2_vB_EcoP_24B_NC_027984: D_Ant; SS52_1778; phage(gi937456284)
13	1698214..1698360	PHAGE_Stx1_converting_NC_004913: hypothetical protein Stx1_gp80; SS52_1779; phage(gi302861202)
14	1698368..1698835	PHAGE_Entero_VT2_Sakai_NC_000902: Rz; SS52_1780; phage(gi9633443)
15	1698918..1699058	hypothetical protein; SS52_1781
16	1699299..1699613	transcriptional regulator; SS52_1782
17	complement(1699695..1699919)	PHAGE_Entero_YYZ_2008_NC_011356: hypothetical protein YYZ_gp48; SS52_1783; phage(gi209427772)
18	1700067..1700225	hypothetical protein; SS52_1784
19	1700306..1700851	PHAGE_Entero_HK630_NC_019723: terminase small subunit nu1; SS52_1785; phage(gi428782788)
20	1700826..1702751	PHAGE_Entero_HK630_NC_019723: terminase large subunit A; SS52_1786; phage(gi428782789)
21	1702748..1702954	PHAGE_Entero_HK630_NC_019723: head-tail connector W; SS52_1787; phage(gi428782790)
22	1702951..1704552	PHAGE_Entero_HK630_NC_019723: portal protein B; SS52_1788; phage(gi428782791)
23	1704533..1705852	PHAGE_Entero_HK630_NC_019723: head maturation protease C; SS52_1789; phage(gi428782792)
24	1705862..1706194	PHAGE_Entero_HK630_NC_019723: head decoration protein D; SS52_1790; phage(gi428782794)
25	1706250..1707275	PHAGE_Entero_HK630_NC_019723: major head subunit E; SS52_1791; phage(gi428782795)
26	1707317..1707715	PHAGE_Entero_HK630_NC_019723: DNA packaging protein Fi; SS52_1792; phage(gi428782796)
27	1707727..1708080	PHAGE_Entero_HK630_NC_019723: head-tail connector Fii; SS52_1793; phage(gi428782797)
28	1708095..1708628	PHAGE_Entero_HK630_NC_019723: minor tail protein Z; SS52_1794; phage(gi428782798)
29	1708625..1709020	PHAGE_Entero_HK630_NC_019723: minor tail protein U; SS52_1795; phage(gi428782799)
30	1709028..1709780	PHAGE_Entero_HK630_NC_019723: major tail protein V; SS52_1796; phage(gi428782800)
31	1709794..1710216	PHAGE_Entero_HK630_NC_019723: minor tail protein G; SS52_1797; phage(gi428782801)
32	1710243..1710551	PHAGE_Entero_HK630_NC_019723: tail assembly protein GT; SS52_1798; phage(gi428782802)
33	1710595..1713240	PHAGE_Entero_HK630_NC_019723: tail length tape measure protein H; SS52_1799; phage(gi428782803)
34	1713237..1713566	PHAGE_Entero_HK630_NC_019723: minor tail protein M; SS52_1800; phage(gi428782804)
35	1713566..1714264	PHAGE_Entero_HK630_NC_019723: minor tail protein L; SS52_1801; phage(gi428782805)
36	1714383..1715018	PROPHAGE_Escher_Sakai: putative tail assembly protein; SS52_1802; phage(gi15832200)
37	1715015..1715593	PHAGE_Entero_BP_4795_NC_004813: putative tail component; SS52_1803; phage(gi157166056)
38	1715639..1715758	hypothetical protein; SS52_1804
39	1715834..1718689	PHAGE_Stx2_converting_1717_NC_011357: putative tail fiber component J; SS52_1805; phage(gi209447196)
40	1718757..1719356	PHAGE_Stx2_converting_1717_NC_011357: outer membrane protein Lom precursor; SS52_1806; phage(gi209447197)
41	1719508..1720812	PHAGE_Stx2_converting_1717_NC_011357: putative tail fiber protein; SS52_1807; phage(gi209447198)
42	1720814..1721083	PHAGE_Entero_VT2phi_272_NC_028656: putative prophage tail fibre C-terminus family protein; SS52_1808; phage(gi966197782)
43	1721240..1721770	PHAGE_Entero_YYZ_2008_NC_011356: hypothetical protein YYZ_gp73; SS52_1809; phage(gi209427796)
44	complement(1721754..1721900)	hypothetical protein; SS52_1810
45	complement(1722110..1723435)	PHAGE_Entero_BP_4795_NC_004813: NleA4795 protein; SS52_1811; phage(gi157166068)
46	complement(1724096..1724788)	PHAGE_Entero_HK630_NC_019723: integrase; SS52_1812; phage(gi428782814)
47	1725261..1726172	PHAGE_Entero_cdtI_NC_009514: hypothetical protein PcdtI_gp23; SS52_1813; phage(gi148609405)
48	1726238..1726807	hypothetical protein; SS52_1814
49	complement(1726854..1727111)	PROPHAGE_Escher_CFT073: transposase; SS52_1815; phage(gi26246249)
50	complement(1727141..1727488)	PROPHAGE_Escher_CFT073: transposase; SS52_1816; phage(gi26246249)
51	complement(1727773..1727919)	PHAGE_Stx2_converting_1717_NC_011357: transposase; SS52_1817; phage(gi209447153)
52	1727923..1728141	PHAGE_Entero_HK630_NC_019723: minor tail protein Z; SS52_1818; phage(gi428782798)
53	1728154..1728552	PROPHAGE_Escher_Sakai: putative minor tail protein U; SS52_1819; phage(gi15832207)
54	1728560..1729312	PHAGE_Entero_HK630_NC_019723: major tail protein V; SS52_1820; phage(gi428782800)
55	1729326..1729748	PHAGE_Entero_HK630_NC_019723: minor tail protein G; SS52_1821; phage(gi428782801)
56	1729775..1730083	PHAGE_Entero_HK630_NC_019723: tail assembly protein GT; SS52_1822; phage(gi428782802)
57	1730127..1732772	PHAGE_Entero_HK630_NC_019723: tail length tape measure protein H; SS52_1823; phage(gi428782803)
58	1732769..1733098	PHAGE_Entero_HK630_NC_019723: minor tail protein M; SS52_1824; phage(gi428782804)
59	1733098..1733796	PHAGE_Entero_HK630_NC_019723: minor tail protein L; SS52_1825; phage(gi428782805)
60	1733915..1734550	PROPHAGE_Escher_Sakai: putative tail assembly protein; SS52_1826; phage(gi15832200)
61	1734547..1735125	PHAGE_Stx2_converting_1717_NC_011357: putative tail component; SS52_1827; phage(gi209447195)
62	1735171..1735290	hypothetical protein; SS52_1828
63	1735365..1738841	PHAGE_Entero_HK630_NC_019723: tail fiber J; SS52_1829; phage(gi428782808)
64	1738909..1739508	PHAGE_Stx2_converting_1717_NC_011357: outer membrane protein Lom precursor; SS52_1830; phage(gi209447197)
65	1739573..1740886	PROPHAGE_Escher_Sakai: putative tail fiber protein; SS52_1831; phage(gi15832195)
66	1740888..1741157	PHAGE_Entero_VT2phi_272_NC_028656: putative prophage tail fibre C-terminus family protein; SS52_1832; phage(gi966197782)
67	1741417..1741692	PHAGE_Entero_P1_NC_005856: InsA; SS52_1833; phage(gi46401643)
68	1741719..1742114	PHAGE_Shigel_SfIV_NC_022749: IS1 transposase B; SS52_1834; phage(gi557307573)
69	1742290..1742880	PHAGE_Entero_cdtI_NC_009514: hypothetical protein PcdtI_gp23; SS52_1835; phage(gi148609405)
70	1743120..1743428	PHAGE_Entero_phiP27_NC_003356: hypothetical protein P27p57; SS52_1836; phage(gi18249921)
Table S4. Phage encoded CDs in SS52.
Source: You Zhou, Yongjie Liang, Karlene Lynch, Jonathan J. Dennis, David S. Wishart “PHAST: A Fast Phage Search Tool” Nucl. Acids Res. (2011) 39(suppl 2): W347-W352. [doi:10.1093/nar/gkr485][PMID:21672955]
