# Supplementary material for: Comparative genomics of two super-shedder isolates of Escherichia coli O157:H7
Source: PLoS One. 2017 Aug 10;12(8):e0182940. doi: 10.1371/journal.pone.0182940 (PMC5552260; doi:10.1371/journal.pone.0182940)
Supplement: S5 Table — (XLSX) [file pone.0182940.s005.xlsx]

## Sheet: S5_comparison
1	C_(1677234..1678175)	PHAGE_Entero_HK630_NC_019723: integrase; SS17_1648; phage(gi428782814)		1	1690980..1691903	PHAGE_Shigel_SfIV_NC_022749: hypothetical protein; SS52_1765; phage(gi557307571)
2	C_(1678657..1681128)	PHAGE_Entero_mEp460_NC_019716: putative exonuclease; SS17_1649; phage(gi428782342)		2	1691916..1692275	PHAGE_Shigel_Stx_NC_029120: crossover junction endodeoxyribonuclease rusA; SS52_1766; phage(gi985761276)				The same pattern of phage proteins
3	C_(1681409..1681702)	Division inhibition protein; SS17_1650		3	1692284..1692814	Phage antitermination protein Q; SS52_1767				SS17 CD # 32 to # 69	SS52 CD # 14 to 51
4	1681824..1682162	hypothetical protein; SS17_1651		4	1692933..1693253	PHAGE_Entero_phiP27_NC_003356: hypothetical protein P27p23; SS52_1768; phage(gi18249887)				37 CDs	37 CDs
5	1682156..1682389	hypothetical protein; SS17_1652		5	1693404..1694462	PHAGE_Entero_phiP27_NC_003356: putative DNA methylase; SS52_1769; phage(gi18249888)
6	C_(1682367..1682774)	PHAGE_Entero_VT2phi_272_NC_028656: hypothetical protein; SS17_1653; phage(gi966197735)			1694503..1694575	tRNA
7	C_(1682797..1683015)	hypothetical protein; SS17_1654			1694659..1694732	tRNA
8	C_(1683088..1683387)	hypothetical protein; SS17_1655		6	1695202..1695360	PHAGE_Entero_YYZ_2008_NC_011356: hypothetical protein YYZ_gp42; SS52_1772; phage(gi209427766)
9	C_(1683651..1684058)	PHAGE_Cronob_phiES15_NC_018454: putative transcriptional repressor DicA; SS17_1656; phage(gi401817574)		7	1695539..1696078	PHAGE_Entero_YYZ_2008_NC_011356: hypothetical protein YYZ_gp42; SS52_1773; phage(gi209427766)
10	1684135..1684362	PHAGE_Pectob_ZF40_NC_019522: putative cro anti-repressor; SS17_1657; phage(gi422936651)		8	1696227..1696442	PHAGE_Stx2_converting_1717_NC_011357: holin protein S-like protein; SS52_1774; phage(gi209447171)
11	1684868..1685908	PHAGE_Escher_TL_2011b_NC_019445: hypothetical protein; SS17_1658; phage(gi418487646)		9	1696447..1696791	PHAGE_Entero_YYZ_2008_NC_011356: hypothetical protein YYZ_gp44; SS52_1775; phage(gi209427768)
12	1685991..1686362	PHAGE_Escher_HK639_NC_016158: replication protein 14; SS17_1659; phage(gi356870655)		10	1696842..1697042	PHAGE_Entero_YYZ_2008_NC_011356: putative endolysin; SS52_1776; phage(gi209427769)
13	1686549..1687130	PHAGE_Shigel_Stx_NC_029120: hypothetical protein; SS17_1660; phage(gi985761264)		11	1697039..1697374	PHAGE_Entero_YYZ_2008_NC_011356: putative endolysin; SS52_1777; phage(gi209427769)
14	1687260..1687571	PixH protein; SS17_1661		12	1697645..1698214	PHAGE_Stx2_vB_EcoP_24B_NC_027984: D_Ant; SS52_1778; phage(gi937456284)
15	1687577..1687738	fimbrial minor pilin protein precursor; SS17_1662		13	1698214..1698360	PHAGE_Stx1_converting_NC_004913: hypothetical protein Stx1_gp80; SS52_1779; phage(gi302861202)
16	1688002..1688748	porcine attaching-effacing associated protein; SS17_1663		14	1698368..1698835	PHAGE_Entero_VT2_Sakai_NC_000902: Rz; SS52_1780; phage(gi9633443)
17	1689026..1689238	PHAGE_Stx2_converting_II_NC_004914: putative host killer protein; SS17_1664; phage(gi302393105)		15	1698918..1699058	hypothetical protein; SS52_1781
18	C_(1689213..1689341)	hypothetical protein; SS17_1665		16	1699299..1699613	transcriptional regulator; SS52_1782
19	1689458..1689715	hypothetical protein; SS17_1666		17	C_(1699695..1699919)	PHAGE_Entero_YYZ_2008_NC_011356: hypothetical protein YYZ_gp48; SS52_1783; phage(gi209427772)
20	1689785..1690063	PHAGE_Cronob_phiES15_NC_018454: hypothetical protein; SS17_1667; phage(gi401817580)		18	1700067..1700225	hypothetical protein; SS52_1784
21	1690065..1691111	PHAGE_Shigel_SfIV_NC_022749: hypothetical protein; SS17_1668; phage(gi557307571)		19	1700306..1700851	PHAGE_Entero_HK630_NC_019723: terminase small subunit nu1; SS52_1785; phage(gi428782788)
22	1691124..1691483	PHAGE_Shigel_Stx_NC_029120: crossover junction endodeoxyribonuclease rusA; SS17_1669; phage(gi985761276)		20	1700826..1702751	PHAGE_Entero_HK630_NC_019723: terminase large subunit A; SS52_1786; phage(gi428782789)
23	1691492..1692022	hypothetical protein; SS17_1670		21	1702748..1702954	PHAGE_Entero_HK630_NC_019723: head-tail connector W; SS52_1787; phage(gi428782790)
24	1692141..1692461	PHAGE_Entero_phiP27_NC_003356: hypothetical protein P27p23; SS17_1671; phage(gi18249887)		22	1702951..1704552	PHAGE_Entero_HK630_NC_019723: portal protein B; SS52_1788; phage(gi428782791)
25	1692612..1693670	PHAGE_Entero_phiP27_NC_003356: putative DNA methylase; SS17_1672; phage(gi18249888)		23	1704533..1705852	PHAGE_Entero_HK630_NC_019723: head maturation protease C; SS52_1789; phage(gi428782792)
	1693711..1693783	tRNA		24	1705862..1706194	PHAGE_Entero_HK630_NC_019723: head decoration protein D; SS52_1790; phage(gi428782794)
	1693867..1693940	tRNA		25	1706250..1707275	PHAGE_Entero_HK630_NC_019723: major head subunit E; SS52_1791; phage(gi428782795)
26	1694467..1694568	PHAGE_Entero_YYZ_2008_NC_011356: hypothetical protein YYZ_gp42; SS17_1675; phage(gi209427766)		26	1707317..1707715	PHAGE_Entero_HK630_NC_019723: DNA packaging protein Fi; SS52_1792; phage(gi428782796)
27	1694550..1695287	PHAGE_Entero_YYZ_2008_NC_011356: hypothetical protein YYZ_gp42; SS17_1676; phage(gi209427766)		27	1707727..1708080	PHAGE_Entero_HK630_NC_019723: head-tail connector Fii; SS52_1793; phage(gi428782797)
28	1695436..1695651	PHAGE_Stx2_converting_1717_NC_011357: holin protein S-like protein; SS17_1677; phage(gi209447171)		28	1708095..1708628	PHAGE_Entero_HK630_NC_019723: minor tail protein Z; SS52_1794; phage(gi428782798)
29	1695656..1696000	PHAGE_Entero_BP_4795_NC_004813: hypothetical protein PBV4795_ORF47; SS17_1678; phage(gi157166032)		29	1708625..1709020	PHAGE_Entero_HK630_NC_019723: minor tail protein U; SS52_1795; phage(gi428782799)
30	1696051..1696584	PHAGE_Entero_YYZ_2008_NC_011356: putative endolysin; SS17_1679; phage(gi209427769)		30	1709028..1709780	PHAGE_Entero_HK630_NC_019723: major tail protein V; SS52_1796; phage(gi428782800)
31	1696855..1697424	PHAGE_Stx2_vB_EcoP_24B_NC_027984: D_Ant; SS17_1680; phage(gi937456284)		31	1709794..1710216	PHAGE_Entero_HK630_NC_019723: minor tail protein G; SS52_1797; phage(gi428782801)
32	1697578..1698045	PHAGE_Entero_VT2_Sakai_NC_000902: Rz; SS17_1681; phage(gi9633443)		32	1710243..1710551	PHAGE_Entero_HK630_NC_019723: tail assembly protein GT; SS52_1798; phage(gi428782802)
33	1698128..1698268	hypothetical protein; SS17_1682		33	1710595..1713240	PHAGE_Entero_HK630_NC_019723: tail length tape measure protein H; SS52_1799; phage(gi428782803)
34	1698293..1698460	hypothetical protein; SS17_1683		34	1713237..1713566	PHAGE_Entero_HK630_NC_019723: minor tail protein M; SS52_1800; phage(gi428782804)
35	1698508..1698822	transcriptional regulator; SS17_1684		35	1713566..1714264	PHAGE_Entero_HK630_NC_019723: minor tail protein L; SS52_1801; phage(gi428782805)
36	C_(1698904..1699128)	PHAGE_Entero_YYZ_2008_NC_011356: hypothetical protein YYZ_gp48; SS17_1685; phage(gi209427772)		36	1714383..1715018	PROPHAGE_Escher_Sakai: putative tail assembly protein; SS52_1802; phage(gi15832200)
37	1699276..1699434	hypothetical protein; SS17_1686		37	1715015..1715593	PHAGE_Entero_BP_4795_NC_004813: putative tail component; SS52_1803; phage(gi157166056)
38	1699515..1700060	PHAGE_Entero_HK630_NC_019723: terminase small subunit nu1; SS17_1687; phage(gi428782788)		38	1715639..1715758	hypothetical protein; SS52_1804
39	1700215..1701960	PHAGE_Entero_HK630_NC_019723: terminase large subunit A; SS17_1688; phage(gi428782789)		39	1715834..1718689	PHAGE_Stx2_converting_1717_NC_011357: putative tail fiber component J; SS52_1805; phage(gi209447196)
40	1702008..1702163	PHAGE_Entero_HK630_NC_019723: head-tail connector W; SS17_1689; phage(gi428782790)		40	1718757..1719356	PHAGE_Stx2_converting_1717_NC_011357: outer membrane protein Lom precursor; SS52_1806; phage(gi209447197)
41	1702160..1703761	PHAGE_Entero_HK630_NC_019723: portal protein B; SS17_1690; phage(gi428782791)		41	1719508..1720812	PHAGE_Stx2_converting_1717_NC_011357: putative tail fiber protein; SS52_1807; phage(gi209447198)
42	1703742..1705061	PHAGE_Entero_HK630_NC_019723: head maturation protease C; SS17_1691; phage(gi428782792)		42	1720814..1721083	PHAGE_Entero_VT2phi_272_NC_028656: putative prophage tail fibre C-terminus family protein; SS52_1808; phage(gi966197782)
43	1705071..1705403	PHAGE_Entero_HK630_NC_019723: head decoration protein D; SS17_1692; phage(gi428782794)		43	1721240..1721770	PHAGE_Entero_YYZ_2008_NC_011356: hypothetical protein YYZ_gp73; SS52_1809; phage(gi209427796)
44	1705459..1706484	PHAGE_Entero_HK630_NC_019723: major head subunit E; SS17_1693; phage(gi428782795)		44	C_(1721754..1721900)	hypothetical protein; SS52_1810
45	1706487..1706924	PHAGE_Entero_HK630_NC_019723: DNA packaging protein Fi; SS17_1694; phage(gi428782796)		45	C_(1722110..1723435)	PHAGE_Entero_BP_4795_NC_004813: NleA4795 protein; SS52_1811; phage(gi157166068)
46	1706936..1707289	PHAGE_Entero_HK630_NC_019723: head-tail connector Fii; SS17_1695; phage(gi428782797)		46	C_(1724096..1724788)	PHAGE_Entero_HK630_NC_019723: integrase; SS52_1812; phage(gi428782814)
47	1707304..1707837	PHAGE_Entero_HK630_NC_019723: minor tail protein Z; SS17_1696; phage(gi428782798)		47	1725261..1726172	PHAGE_Entero_cdtI_NC_009514: hypothetical protein PcdtI_gp23; SS52_1813; phage(gi148609405)
48	1707834..1708229	PHAGE_Entero_HK630_NC_019723: minor tail protein U; SS17_1697; phage(gi428782799)		48	1726238..1726807	hypothetical protein; SS52_1814
49	1708237..1708989	PHAGE_Entero_HK630_NC_019723: major tail protein V; SS17_1698; phage(gi428782800)		49	C_(1726854..1727111)	PROPHAGE_Escher_CFT073: transposase; SS52_1815; phage(gi26246249)
50	1709003..1709425	PHAGE_Entero_HK630_NC_019723: minor tail protein G; SS17_1699; phage(gi428782801)		50	C_(1727141..1727488)	PROPHAGE_Escher_CFT073: transposase; SS52_1816; phage(gi26246249)
51	1709452..1709760	PHAGE_Entero_HK630_NC_019723: tail assembly protein GT; SS17_1700; phage(gi428782802)		51	C_(1727773..1727919)	PHAGE_Stx2_converting_1717_NC_011357: transposase; SS52_1817; phage(gi209447153)
52	1709920..1712454	PHAGE_Entero_HK630_NC_019723: tail length tape measure protein H; SS17_1701; phage(gi428782803)		52	1727923..1728141	PHAGE_Entero_HK630_NC_019723: minor tail protein Z; SS52_1818; phage(gi428782798)
53	1712451..1712780	PHAGE_Entero_HK630_NC_019723: minor tail protein M; SS17_1702; phage(gi428782804)		53	1728154..1728552	PROPHAGE_Escher_Sakai: putative minor tail protein U; SS52_1819; phage(gi15832207)
54	1712780..1713478	PHAGE_Entero_HK630_NC_019723: minor tail protein L; SS17_1703; phage(gi428782805)		54	1728560..1729312	PHAGE_Entero_HK630_NC_019723: major tail protein V; SS52_1820; phage(gi428782800)
55	1713596..1714231	PROPHAGE_Escher_Sakai: putative tail assembly protein; SS17_1704; phage(gi15832200)		55	1729326..1729748	PHAGE_Entero_HK630_NC_019723: minor tail protein G; SS52_1821; phage(gi428782801)
56	1714228..1714806	PHAGE_Entero_BP_4795_NC_004813: putative tail component; SS17_1705; phage(gi157166056)		56	1729775..1730083	PHAGE_Entero_HK630_NC_019723: tail assembly protein GT; SS52_1822; phage(gi428782802)
57	1715045..1717900	PHAGE_Stx2_converting_1717_NC_011357: putative tail fiber component J; SS17_1706; phage(gi209447196)		57	1730127..1732772	PHAGE_Entero_HK630_NC_019723: tail length tape measure protein H; SS52_1823; phage(gi428782803)
58	1717968..1718567	PHAGE_Stx2_converting_1717_NC_011357: outer membrane protein Lom precursor; SS17_1707; phage(gi209447197)		58	1732769..1733098	PHAGE_Entero_HK630_NC_019723: minor tail protein M; SS52_1824; phage(gi428782804)
59	1718719..1720023	PHAGE_Stx2_converting_1717_NC_011357: putative tail fiber protein; SS17_1708; phage(gi209447198)		59	1733098..1733796	PHAGE_Entero_HK630_NC_019723: minor tail protein L; SS52_1825; phage(gi428782805)
60	1719905..1720294	PHAGE_Entero_VT2phi_272_NC_028656: putative prophage tail fibre C-terminus family protein; SS17_1709; phage(gi966197782)		60	1733915..1734550	PROPHAGE_Escher_Sakai: putative tail assembly protein; SS52_1826; phage(gi15832200)
61	1720451..1720981	PHAGE_Entero_YYZ_2008_NC_011356: hypothetical protein YYZ_gp73; SS17_1710; phage(gi209427796)		61	1734547..1735125	PHAGE_Stx2_converting_1717_NC_011357: putative tail component; SS52_1827; phage(gi209447195)
62	C_(1720910..1721041)	NleA8-2 protein; SS17_1711		62	1735171..1735290	hypothetical protein; SS52_1828
63	C_(1721321..1722646)	PHAGE_Entero_BP_4795_NC_004813: NleA4795 protein; SS17_1712; phage(gi157166068)		63	1735365..1738841	PHAGE_Entero_HK630_NC_019723: tail fiber J; SS52_1829; phage(gi428782808)
64	C_(1723307..1723999)	PHAGE_Entero_HK630_NC_019723: integrase; SS17_1713; phage(gi428782814)		64	1738909..1739508	PHAGE_Stx2_converting_1717_NC_011357: outer membrane protein Lom precursor; SS52_1830; phage(gi209447197)
65	1724473..1725384	PHAGE_Entero_cdtI_NC_009514: hypothetical protein PcdtI_gp23; SS17_1714; phage(gi148609405)		65	1739573..1740886	PROPHAGE_Escher_Sakai: putative tail fiber protein; SS52_1831; phage(gi15832195)
66	1725450..1726019	non-LEE-encoded type III effector, NleF; SS17_1715		66	1740888..1741157	PHAGE_Entero_VT2phi_272_NC_028656: putative prophage tail fibre C-terminus family protein; SS52_1832; phage(gi966197782)
67	C_(1726066..1726323)	PROPHAGE_Escher_CFT073: transposase; SS17_1716; phage(gi26246249)		67	1741417..1741692	PHAGE_Entero_P1_NC_005856: InsA; SS52_1833; phage(gi46401643)
68	C_(1726353..1726700)	PROPHAGE_Escher_CFT073: transposase; SS17_1717; phage(gi26246249)		68 and 1	1741719..1742114	PHAGE_Shigel_SfIV_NC_022749: IS1 transposase B; SS52_1834; phage(gi557307573)
69	C_(1726985..1728523)	PHAGE_Stx2_converting_1717_NC_011357: transposase; SS17_1718; phage(gi209447153)		69	1742290..1742880	PHAGE_Entero_cdtI_NC_009514: hypothetical protein PcdtI_gp23; SS52_1835; phage(gi148609405)
70	C_(1728573..1728920)	PHAGE_Stx2_converting_1717_NC_011357: transposase; SS17_1719; phage(gi209447152)		70	1743120..1743428	PHAGE_Entero_phiP27_NC_003356: hypothetical protein P27p57; SS52_1836; phage(gi18249921)
71	C_(1728917..1729318)	PHAGE_Stx2_converting_1717_NC_011357: truncated transposase; SS17_1720; phage(gi209447151)
72	C_(1729637..1729915)	non-LEE-encoded type III effector; SS17_1721
73	1730304..1730489	hypothetical protein; SS17_1722
74	C_(1730626..1731273)	PHAGE_Stx2_converting_1717_NC_011357: hypothetical protein Stx2-1717_gp78; SS17_1723; phage(gi209447201)
75	1731457..1732047	chaperone protein; SS17_1724
76	C_(1732266..1732412)	hypothetical protein; SS17_1725
77	C_(1732481..1732663)	PROPHAGE_Escher_EDL933: putative transposase; SS17_1726; phage(gi15803522)
78	C_(1732673..1732924)	PROPHAGE_Escher_EDL933: putative transposase; SS17_1727; phage(gi15803522)
79	C_(1733158..1733322)	PROPHAGE_Escher_CFT073: putative transposase; SS17_1728; phage(gi26246170)
80	1733695..1734204	PHAGE_Entero_YYZ_2008_NC_011356: hypothetical protein YYZ_gp72; SS17_1729; phage(gi209427795)
81	C_(1734798..1735016)	hypothetical protein; SS17_1730
82	C_(1735504..1736634)	PHAGE_Entero_HK630_NC_019723: integrase; SS17_1731; phage(gi428782814)
83	C_(1736612..1736860)	excisionase; SS17_1732
84	C_(1736925..1739366)	PHAGE_Shigel_Stx_NC_029120: exodeoxyribonuclease VIII; SS17_1733; phage(gi985761253)
85	C_(1739459..1739647)	hypothetical protein; SS17_1734
86	1739849..1740031	hypothetical protein; SS17_1735
87	1740061..1740396	hypothetical protein; SS17_1736
88	C_(1740400..1740618)	hypothetical protein; SS17_1737
89	C_(1740572..1740781)	hypothetical protein; SS17_1738
90	C_(1741123..1741530)	PHAGE_Cronob_phiES15_NC_018454: putative transcriptional repressor DicA; SS17_1739; phage(gi401817574)
91	1741608..1741835	PHAGE_Entero_mEp235_NC_019708: prophage antirepressor; SS17_1740; phage(gi428781851)
92	1741879..1742370	hypothetical protein; SS17_1741
93	1742342..1743382	PHAGE_Escher_TL_2011b_NC_019445: hypothetical protein; SS17_1742; phage(gi418487646)
94	1743375..1743836	PHAGE_Escher_HK639_NC_016158: replication protein 14; SS17_1743; phage(gi356870655)
95	1743871..1744641	PHAGE_Shigel_Stx_NC_029120: hypothetical protein; SS17_1744; phage(gi985761264)
96	1744657..1745052	PHAGE_Shigel_Stx_NC_029120: LygF; SS17_1745; phage(gi985761265)
97	1745109..1745465	PHAGE_Stx2_converting_I_NC_003525: hypothetical protein Stx2Ip073; SS17_1746; phage(gi20065868)
98	1745514..1745726	Phage protein; SS17_1747
99	1745762..1746133	PHAGE_Entero_YYZ_2008_NC_011356: hypothetical protein YYZ_gp06; SS17_1748; phage(gi209427732)
100	1746130..1746492	PHAGE_Entero_HK022_NC_002166: hypothetical protein HK022p33; SS17_1749; phage(gi19343382)
101	1746557..1746712	hypothetical protein; SS17_1750
102	1746901..1747113	PHAGE_Stx2_converting_II_NC_004914: putative host killer protein; SS17_1751; phage(gi302393105)
103	1747333..1747590	Hypothetical protein; SS17_1752
104	C_(1747678..1747857)	Transposon-related functions; SS17_1753
105	1747940..1748989	PHAGE_Shigel_SfIV_NC_022749: hypothetical protein; SS17_1754; phage(gi557307571)
106	1749002..1749376	PHAGE_Shigel_Stx_NC_029120: crossover junction endodeoxyribonuclease rusA; SS17_1755; phage(gi985761276)
107	1749373..1750194	PHAGE_Entero_HK225_NC_019717: late gene regulator Q; SS17_1756; phage(gi428782441)
108	1750298..1750618	PHAGE_Entero_phiP27_NC_003356: hypothetical protein P27p23; SS17_1757; phage(gi18249887)
109	1750769..1751827	PHAGE_Entero_phiP27_NC_003356: putative DNA methylase; SS17_1758; phage(gi18249888)
	1751868..1751943	tRNA
110	1752420..1754366	PHAGE_Stx1_converting_NC_004913: hypothetical protein Stx1_gp75; SS17_1760; phage(gi302861197)
111	1754723..1754968	PHAGE_Escher_phi191_NC_028660: hypothetical protein; SS17_1761; phage(gi966198027)
112	1755046..1755261	PHAGE_Shigel_Ss_VASD_NC_028685: holin lysis protein S; SS17_1762; phage(gi966200466)
113	1755265..1755822	PHAGE_Stx2_converting_86_NC_008464: hypothetical protein Stx2-86_gp05; SS17_1763; phage(gi116221997)
114	1755859..1756392	PHAGE_Escher_TL_2011c_NC_019442: lysozyme; SS17_1764; phage(gi418487070)
115	C_(1756335..1756622)	hypothetical protein; SS17_1765
116	1756691..1757158	PHAGE_Entero_BP_4795_NC_004813: putative endopeptidase Rz; SS17_1766; phage(gi157166036)
117	1757310..1757474	hypothetical protein; SS17_1767
118	1757571..1758047	PHAGE_Entero_mEp460_NC_019716: terminase small subunit; SS17_1768; phage(gi428782317)
119	1758044..1760164	PROPHAGE_Escher_Sakai: putative terminase large subunit; SS17_1769; phage(gi15832217)
120	1760373..1761875	PROPHAGE_Escher_Sakai: putative portal protein; SS17_1770; phage(gi15832215)
121	1761889..1763844	PHAGE_Entero_c_1_NC_019706: head maturation protease; SS17_1771; phage(gi428781740)
122	1763932..1764258	PHAGE_Entero_c_1_NC_019706: hypothetical protein; SS17_1772; phage(gi428781741)
123	1764251..1764532	PHAGE_Entero_mEp460_NC_019716: hypothetical protein; SS17_1773; phage(gi428782323)
124	1764535..1765158	PHAGE_Entero_HK630_NC_019723: minor tail protein Z; SS17_1774; phage(gi428782798)
125	1765171..1765569	PROPHAGE_Escher_Sakai: putative minor tail protein U; SS17_1775; phage(gi15832207)
126	1765577..1766329	PHAGE_Entero_HK630_NC_019723: major tail protein V; SS17_1776; phage(gi428782800)
127	1766343..1766765	PHAGE_Entero_HK630_NC_019723: minor tail protein G; SS17_1777; phage(gi428782801)
128	1766792..1767100	PHAGE_Entero_HK630_NC_019723: tail assembly protein GT; SS17_1778; phage(gi428782802)
129	1767144..1769789	PHAGE_Entero_HK630_NC_019723: tail length tape measure protein H; SS17_1779; phage(gi428782803)
130	1769786..1770115	PHAGE_Entero_HK630_NC_019723: minor tail protein M; SS17_1780; phage(gi428782804)
131	1770115..1770813	PHAGE_Entero_HK630_NC_019723: minor tail protein L; SS17_1781; phage(gi428782805)
132	1770932..1771567	PROPHAGE_Escher_Sakai: putative tail assembly protein; SS17_1782; phage(gi15832200)
133	1771564..1772142	PHAGE_Stx2_converting_1717_NC_011357: putative tail component; SS17_1783; phage(gi209447195)
134	1772383..1775859	PHAGE_Entero_HK630_NC_019723: tail fiber J; SS17_1784; phage(gi428782808)
135	1775927..1776523	PHAGE_Stx2_converting_1717_NC_011357: outer membrane protein Lom precursor; SS17_1785; phage(gi209447197)
136	1776588..1777901	PHAGE_Entero_BP_4795_NC_004813: putative tail fiber protein; SS17_1786; phage(gi157166060)
137	1778432..1778707	PHAGE_Entero_P1_NC_005856: InsA; SS17_1787; phage(gi46401643)
138	1778734..1779129	PHAGE_Shigel_SfIV_NC_022749: IS1 transposase B; SS17_1788; phage(gi557307573)
139	1779305..1779895	PHAGE_Entero_cdtI_NC_009514: hypothetical protein PcdtI_gp23; SS17_1789; phage(gi148609405)
140	1780135..1780443	PHAGE_Entero_phiP27_NC_003356: hypothetical protein P27p57; SS17_1790; phage(gi18249921)
Table S5. Phage comparison of phage region #7 in SS17 (140 CDs) with phage region # 8 in SS52 (70 CDs)
