# Supplementary material for: Comparative genomics of two super-shedder isolates of Escherichia coli O157:H7
Source: PLoS One. 2017 Aug 10;12(8):e0182940. doi: 10.1371/journal.pone.0182940 (PMC5552260; doi:10.1371/journal.pone.0182940)
Supplement: S6 Table — (XLSX) [file pone.0182940.s006.xlsx]

## Sheet: S6_SNP in O157 strains
Locus	Description	Amino Acid Change
		SS17	TW14359	EC4115	EDL933	Sakai
acnA	Aconitate hydratase	V754A
adhA/p	Regulation/Expression					N141S
afuB	Ferric iron ABC transporter, permease protein	R13W	R13W		R13W
agaB	PTS system, galactosamine-specific IIB	S2G	S2G	S2G
chuA	Outer membrane heme	N577I
chuS	Heme transport protein	T11K
cynX	Putative transporter					S347R
cysG	Multifunctional enzyme			H97R
dcuC	Transporter					V65I
dipZ	Membrane electron transporter					H559Q
dmsA	Anaerobic dimethyl sulfoxide reductase chain A	Q309L
eivA	Type III secretion inner membrane channel	S33P
espR3	Invasion plasmid antigen	Y248H
eutG	Ethanolamine utilization protein	S143C	S143C	S143C	S143C
fabZ	Carrier protein dehydratase					L37F
fhuC	Ferric hydroxamate ABC transporter		Q53L
fimA	Type-1 fimbrial protein subunit A					A100V
fimB	Type 1 fimbriae regulatory protein		S80P
fimH	Fimbrial protein FimH-adhesion				N135K	N135K
fitE	Putative iron compound-binding protein	M172L
flgA	Flagellar basal-body formation		P17L	P17L		P17L
fliI	Flagellum-specific ATP synthase					P457S
flk	Flagella assembly protein					R157S
glmU	Phosphate acetyltransferase					T294S
glpC	Anaerobic glycerol-3-phosphate dehydrogenase	L48Q	L48Q	L48Q	L48Q	L48Q
hslU	Protease			N21D
htrE	Outer membrane usher protein		T460A
hyfB	Hydrogenase-4 component		S440G
lhr	Long helicase related protein			A1444V	A1444V
msrA	Peptide methionine sulfoxide reductase	T133A	T133A	T133A	T133A
narQ	Nitrate/nitrite sensor protein	I452T
pqiB	Paraquat-inducible protein B	N121T
pssA	phosphatidylserine synthase					V87L
putA	Transcriptional regulator					Q831L
recC	ssDNA endonuclease					H272R
rpoS	RNA polymerase sigma factor		P263L
rusA	Endonuclease			E80D
speF	Ornithine decarboxylase	R174G
SS52_1098	Fimbriae anchoring protein FimD-PapC	L165P
ssuC	Transport membrane component					V72G
tar	methyl-accepting chemotaxis protein (flagellar regulon)			V175L
tccP	Tir-cytoskeleton coupling protein	V135M			V34M
tdh	Dehydrogenase					N54T
terB	Protein TerB				H142Y
thiJ	Thiamine monophosphate kinase			V92I
tppB	Predicted transporter					Y207N
trg	Methyl-accepting chemotaxis protein III	L540P		L464P
trkD	Potassium transporter					V228G
vgrE	Type VI secretion system Vgr family protein	N485T
yahJ	Cytosine deaminase	S457R	S457R		S457R
yajL	Chaperone protein		V92I		V92I
ybdM	IbrA protein				G293W
ybdN	phosphosulfate reductase family protein	G293W	G293W
yebS	Conserved inner membrane protein	R262S
yhiQ	Methyltransferase	G22R			G321A
yhjV	Serine transporter	F103L
yjgN	Inner membrane protein	E314G
ymcA	Putative outer membrane lipoprotein		W61R
Table S6. nsSNP between SS52 and reference strains of O157 in genes related to virulence, adherence, and metabolism.
